# Supplementary material for: Aged Lens Epithelial Cells Suppress Proliferation and Epithelial–Mesenchymal Transition-Relevance for Posterior Capsule Opacification
Source: Cells. 2022 Jun 22;11(13):2001. doi: 10.3390/cells11132001 (PMC9265589; doi:10.3390/cells11132001)
Supplement: Supplementary file 1 [file cells-11-02001-s001.zip]

Archive with 1 entries (1 files):
- cells-1726348-supplementary.pdf
